# Supplementary material for: Neuroendocrine and immune pathways from pre- and perinatal stress to substance abuse
Source: Neurobiol Stress. 2018 Sep 17;9:140–50. doi: 10.1016/j.ynstr.2018.09.004 (PMC6236513; doi:10.1016/j.ynstr.2018.09.004)
Supplement: Data Profile [file mmc1.xml]

<?xml version="1.0" encoding="UTF-8" standalone="no"?><data:data><datasets><author>shorn@uoregon.edu</author><type>0</type><dataset><value>1</value><reason>No data was used for the research described in the article</reason><comments/></dataset></datasets></data:data>
